# Supplementary material for: Functionalization of ZnAl-Layered Double Hydroxide with Ensulizole and Its Application as a UV-Protective Agent in a Transparent Polymer Coating
Source: Molecules. 2023 Aug 26;28(17):6262. doi: 10.3390/molecules28176262 (PMC10488424; doi:10.3390/molecules28176262)
Supplement: Supplementary file 1 [file molecules-28-06262-s001.zip]

Archive with 1 entries (1 files):
- molecules-2558156-supplementary.pdf
